# Supplementary material for: Epithelial Sodium Channel Inhibition by Amiloride Addressed with THz Spectroscopy and Molecular Modeling
Source: Molecules. 2022 May 19;27(10):3271. doi: 10.3390/molecules27103271 (PMC9144217; doi:10.3390/molecules27103271)
Supplement: Supplementary file 1 [file molecules-27-03271-s001.zip]

Archive with 1 entries (1 files):
- molecules-1687501-supplementary.pdf
